# Supplementary material for: Synthesis, Fungitoxic Activity against Botrytis cinerea and Phytotoxicity of Alkoxyclovanols and Alkoxyisocaryolanols
Source: J Fungi (Basel). 2021 Dec 15;7(12):1079. doi: 10.3390/jof7121079 (PMC8709304; doi:10.3390/jof7121079)
Supplement: Supplementary file 1 [file jof-07-01079-s001.zip]

Archive with 1 entries (1 files):
- jof-1498433-supplementary.pdf
